# Supplementary material for: Butyrate mediates anti-inflammatory effects of Faecalibacterium prausnitzii in intestinal epithelial cells through Dact3
Source: Gut Microbes. 2020 Oct 15;12(1):1826748. doi: 10.1080/19490976.2020.1826748 (PMC7567499; doi:10.1080/19490976.2020.1826748)
Supplement: Supplemental Material [file KGMI_A_1826748_SM0657.zip]

Archive with 5 entries (4 files):
- Supplementary information/
- Supplementary information/Fig S3 MS Dact3 Gut Microbes.pptx
- Supplementary information/Fig S4 MS Dact3 Gut Microbes.pptx
- Supplementary information/Supplementary figure legends.docx
- Supplementary information/Tables Suppl MS Dact3 Gut Microbes.pptx
